# Supplementary material for: Post‐exercise hot or cold water immersion does not alter perception of effort or neuroendocrine responses during subsequent moderate‐intensity exercise
Source: Exp Physiol. 2024 Jul 6;109(9):1505–16. doi: 10.1113/EP091932 (PMC11363106; doi:10.1113/EP091932)
Supplement: Supplementary file 1 — Raw data [file EPH-109-1505-s001.xlsx]

## Sheet: Rectal temp
	CWI									HWI									CON
	0	45	55	70	85	100	115	0	45	0	45	55	70	85	100	115	0	45	0	45	55	70	85	100	115	0	45
9	36.85	39.35	38.75	38	37.5	37.15	36.9	37.35	39.2	36.95	38.4	37.9	37.85	38.25	37.9	37.5	36.95	38.75	36.95	38.8	37.95	37.5	37.45	37.3	37.15	37.05	38.55
14	36.55	37.75	37.55	37.3	37.05	36.6	36.4	36.8	38.2	36.7	37.8	37.3	37.4	37.9	37.7	37.45	37.05	38.3	36.5	38	37.7	37.15	37.1	36.95	36.95	37	38.4
16	36.65	37.8	37.45	37.35	37.3	37	36.9	37.5	38.1	37	38.45	37.35	37.85	38.3	37.6	37.35	37.4	38.65	36.75	37.8	36.95	36.9	36.9	36.8	36.8	37.15	38.25
11	36.3	38.3	37.75	37.25	36.55	36.05	36	36.8	38.3	36.65	38.3	37.4	37.65	38.05	37.7	37.45	37.15	38.7	36.45	38.3	37.55	37.3	37.1	36.9	36.85	36.8	38.65
3	36.7	38.2	37.05	36.95	36.8	36.65	36.5	36.35	38.25	36.7	37.75	36.95	37.3	37.85	37.35	37.2	36.6	37.9	36.55	37.95	37.15	36.95	36.8	36.8	36.8	36.55	37.55
15	36.95	38.5	38.25	37.6	36.85	36.5	36.3	37.3	38.95	37.05	38.25	37.7	37.45	37.65	37.75	37.7	37.1	38.85	37.05	38.15	38	37.25	36.9	36.7	36.65	36.95	38.75
4	36.3	37.75	37.15	37.05	36.65	36.25	36.15	36.85	38.2	36.4	38	37.6	37.5	37.85	37.7	37.05	37.1	38	36.4	37.5	37	36.9	36.7	36.55	36.4	37	38.1
17	37	38.2	37.65	37.5	37.25	36.85	36.7	36.9	38.6	37.2	39.1	38.05	38	38.2	37.9	37.4	37	39.7	37	38.85	37.65	37.45	37.3	37.1	37	36.95	39
12	36.9	38.9	37.9	37.8	37.3	36.9	36.45	37.1	39	37.2	38.5	37.85	37.75	37.95	37.9	37.85	37.1	37.8	37	38.75	38.3	37.8	37.55	37.35	37.35	37	38.95
18	36.85	38.85	38.35	37.6	37.15	36.8	36.65	36.85	39.3	36.4	38.05	37.6	37.6	38.05	37.9	37.4	36.7	38.85	36.4	38.2	37.4	37	36.9	36.6	36.7	36.95	38.4
1	36.4	38.8	37.8	37.25	36.75	36.6	36.45	37.5	39.1	36.4	38.05	38.2	37.8	38	37.85	37.5	37	38.3	36.6	38.3	38.1	37.65	37.35	37.25	37.1	37.2	38.7
21	36.75	37.75	37.35	36.6	36.65	36.55	36.3	36.6	37.45	36.85	37.65	37.1	38.25	38.65	37.2	36.95	36.65	38.2	36.7	37.75	37.8	37.45	37.05	36.95	36.95	36.6	38.3
22	36.65	38.05	37.55	37.25	36.9	36.4	36	36.95	38.4	36.8	38	37.5	37.5	37.85	37.6	37.35	36.95	38.4	36.75	38.05	37.8	37.35	37.1	37.05	36.95	37.15	38.4
19	36.95	38.95	38.05	37.45	36.35	36	35.8	36.85	38.75	36.7	38.7	37.5	37.4	37.6	37.15	37	37.1	38.8	36.8	38.7	37.8	37.4	37.1	37	36.85	36.85	38.85
Mean	36.7	38.3679	37.7571	37.3536	36.9321	36.5929	36.3929	36.9786	38.5571	36.7857	38.2143	37.5714	37.6643	38.0107	37.6571	37.3679	36.9893	38.5143	36.7071	38.2214	37.6536	37.2893	37.0929	36.95	36.8929	36.9429	38.4893
SD	0.238586	0.530097	0.473472	0.353806	0.334898	0.339035	0.33158	0.334959	0.520672	0.274162	0.397312	0.350667	0.267056	0.274688	0.256348	0.25314	0.214994	0.494364	0.231099	0.423227	0.405948	0.280918	0.247959	0.248069	0.231929	0.191007	0.381887

## Sheet: HR
	CWI													HWI													HR
	0	15	30	45	55	70	85	100	115	0	15	30	45	0	15	30	45	55	70	85	100	115	0	15	30	45	0	15	30	45	55	70	85	100	115	0	15	30	45
9	56	157	165	169	120	82	66	67	49	74	163	164	169	59	143	152	154	82	107	118	70	62	70	151	158	157	74	153	158	162	82	64	76	55	59	66	151	158	162
14	64	147	154	155	82	68	69	62	59	73	163	166	162	71	154	157	158	79	92	107	65	64	68	158	166	169	66	155	157	159	74	75	69	71	73	66	156	163	167
16	71	146	149	155	88	66	52	53	51	92	167	164	166	80	154	163	170	100	108	111	83	60	79	166	164	156	61	147	151	155	75	77	59	75	52	75	159	151	165
11	48	152	161	171	74	48	50	48	48	66	164	170	172	57	150	153	162	83	39	95	60	51	67	159	163	168	57	155	163	170	76	65	49	65	48	58	162	166	170
3	60	163	167	174	88	71	64	55	54	41	167	168	171	56	155	169	173	110	96	106	86	79	65	162	168	169	59	158	168	173	88	66	70	80	80	63	165	166	170
15	56	157	164	168	85	55	56	46	46	79	163	167	173	54	140	152	158	85	91	91	76	70	65	161	166	166	61	142	146	154	66	49	66	49	51	58	149	158	163
4	70	148	163	153	85	70	57	60	53	75	151	155	161	59	156	163	166	88	106	107	79	73	72	151	155	161	63	163	167	167	80	64	66	64	53	70	167	176	174
17	55	142	147	151	95	73	67	60	63	74	151	159	160	62	154	155	156	91	90	93	61	68	63	155	153	156	70	146	152	160	88	83	78	73	72	74	160	164	167
12	55	159	165	172	111	72	70	67	59	74	155	161	170	59	157	155	163	99	88	101	86	81	76	172	161	163	59	158	163	170	89	86	79	76	77	68	157	161	167
18	60	157	164	169	102	67	64	64	59	80	163	167	171	70	150	158	159	90	94	104	91	64	76	160	165	165	67	149	152	156	74	81	68	65	75	71	155	154	162
1	42	133	140	144	101	61	53	52	51	62	140	146	151	43	135	144	148	71	81	89	62	56	64	140	145	149	40	133	139	144	68	63	58	51	59	60	139	138	144
21	52	134	139	146	65	57	51	51	49	54	135	140	139	59	136	135	140	65	84	86	61	57	61	137	141	145	62	134	139	135	66	61	53	54	51	62	136	138	144
22	55	152	158	160	85	70	61	57	58	75	163	163	164	57	155	160	163	77	97	104	73	69	87	163	165	165	62	153	158	162	84	73	58	76	56	76	161	162	160
19	72	161	167	171	84	71	60	59	63	71	161	166	171	67	151	166	173	87	88	94	72	68	74	161	165	176	49	152	157	164	70	65	62	53	63	70	151	162	164
Mean	58.2857	150.571	157.357	161.286	90.3571	66.5	60	57.2143	54.4286	70.7143	157.571	161.143	164.286	60.9286	149.286	155.857	160.214	86.2143	90.0714	100.429	73.2143	65.8571	70.5	156.857	159.643	161.786	60.7143	149.857	155	159.357	77.1429	69.4286	65.0714	64.7857	62.0714	66.9286	154.857	158.357	162.786
SD	8.67737	9.44388	9.8575	10.4398	14.3934	8.66247	6.89481	6.67001	5.68012	12.225	9.95926	8.68117	9.52267	8.87923	7.57961	8.83922	9.20016	11.7943	16.8727	9.27125	10.5916	8.51114	7.27218	9.51806	8.31687	8.41408	8.43462	8.78685	9.17354	10.3597	8.15105	10.1278	9.11857	10.6856	11.1387	6.09494	9.02865	10.4411	8.78967

## Sheet: TS
	CWI													HWI													CON
	0	15	30	45	55	70	85	100	115	0	15	30	45	0	15	30	45	55	70	85	100	115	0	15	30	45	0	15	30	45	55	70	85	100	115	0	15	30	45
9	1	-1	-1	0	2	-2	0	0	-1	1	0	0	-1	1	0	0	1	2	3	4	0	0	1	-1	0	0	1	0	-1	0	0	0	0	0	0	0	-1	0	-1
14	0	1	2	1	0	-2	-1	-1	-1	0	1	2	2	0	1	1	1	0	2	2	0	0	0	1	1	1	1	2	3	3	-1	-1	0	-1	0	1	2	3	2
16	0	1	3	3	0	-2	-2	-1	-1	0	2	3	3	0	2	2	3	1	4	4	0	0	0	1	2	2	0	2	3	3	0	0	0	-1	-1	0	2	3	3
11	0	3	3	3	0	0	0	0	0	3	3	3	3	0	1	1	3	0	3	4	-1	0	0	1	1	3	0	3	4	4	5	0	0	0	0	0	3	4	4
3	-2	1	2	1	-1	-3	-1	-1	-1	-2	1	2	2	-4	2	1	2	1	4	4	-1	-1	-3	1	1	1	0	1	3	3	1	1	2	1	0	-1	2	1	3
15	0	2	3	4	1	-3	-1	0	0	0	2	3	3	0	1	3	4	1	5	5	2	2	0	2	4	4	0	3	3	4	1	1	0	0	0	0	3	4	4
4	1	2	2	2	2	-2	0	0	0	0	2	2	2	-1	0	1	1	1	5	5	3	1	0	1	2	2	-1	1	2	3	2	0	0	0	0	0	2	2	2
17	0	1	3	3	1	-2	0	0	-1	0	1	1	1	-1	1	1	1	-1	3	2	-1	0	-1	1	1	1	0	1	2	2	1	-1	-1	-1	-1	-1	0	1	1
12	-1	1	3	4	2	-2	-2	-4	-4	1	1	3	3	0	2	2	3	3	3	4	0	0	-1	2	3	3	-1	1	3	3	2	0	0	0	0	1	2	3	4
18	0	2	3	3	1	-1	3	2	3	2	4	3	3	2	3	2	2	2	3	5	3	3	2	2	2	3	2	3	2	2	2	2	2	2	2	3	3	3	3
1	0	2	3	3	2	-1	0	0	0	2	3	3	3	-1	3	3	3	3	4	4	0	-1	0	2	2	3	0	1	1	1	3	1	1	1	1	1	2	2	2
21	0	1	2	3	1	-3	-3	-2	-2	0	1	3	4	0	2	2	3	0	3	3	0	0	0	2	2	3	0	2	2	3	1	0	0	0	0	-1	1	2	3
22	-1	1	2	2	1	-1	-1	0	0	0	1	1	1	0	1	1	1	1	2	2	1	0	0	1	2	2	-1	1	1	1	1	0	0	0	0	0	2	2	2
19	0	1	2	2	0	-1	0	-1	-1	0	1	1	1	-1	1	2	3	2	2	3	-1	0	0	1	3	3	0	1	1	3	0	0	0	0	0	0	1	4	3
Median	0	1	2.5	3	1	-2	-0.5	0	-1	0	1	2.5	2.5	0	1	1.5	2.5	1	3	4	0	0	0	1	2	2.5	0	1	2	3	1	0	0	0	0	0	2	2.5	3
LQ	0	1	2	2	0	-2	-1	-1	-1	0	1	1.25	1.25	-1	1	1	1	0.25	3	3	-0.75	0	0	1	1	1.25	0	1	1.25	2	0.25	0	0	0	0	0	1.25	2	2
UQ	0	2	3	3	1.75	-1	0	0	0	1	2	3	3	0	2	2	3	2	4	4	0.75	0	0	2	2	3	0	2	3	3	2	0.75	0	0	0	0.75	2	3	3

## Sheet: TC
	CWI													HWI													CON
	0	15	30	45	55	70	85	100	115	0	15	30	45	0	15	30	45	55	70	85	100	115	0	15	30	45	0	15	30	45	55	70	85	100	115	0	15	30	45
9	3	3	3	3	1	2	2	3	-1	3	2	2	1	3	3	2	2	2	1	-1	2	2	3	2	3	2	1	3	2	2	3	3	3	3	3	3	2	3	2
14	0	-1	0	0	0	-2	-1	-1	-1	0	0	-1	-1	0	-1	-1	-1	0	-1	-1	0	0	0	0	0	-1	0	2	0	0	-1	0	0	0	0	0	-1	-1	-1
16	4	4	4	3	4	3	3	3	3	5	3	3	2	1	-1	3	3	4	3	3	5	5	5	4	3	3	4	3	3	3	4	5	5	5	5	4	3	3	3
11	3	3	3	3	-1	3	3	3	3	3	3	3	3	0	1	1	3	0	3		-1	0	0	2	3	3	0	3	3	3	-3	0	3	3	3	3	3	3	3
3	1	2	1	1	3	3	2	1	2	1	1	1	1	-1	2	2	3	3	3	2	3	2	-1	1	1	2	3	3	3	2	3	3	3	3	3	2	2	2	-1
15	0	-1	-1	-1	0	-1	0	0	0	0	0	0	-1	1	2	2	0	2	2	1	3	3	2	2	0	-1	2	1	0	0	3	2	3	3	3	3	1	-1	-2
4	4	4	4	4	4	5	5	5	5	5	4	5	5	4	3	3	4	3	4	4	4	4	4	3	4	4	3	3	3	4	4	4	4	4	4	5	3	4	5
17	0	1	2	3	0	-1	0	0	0	0	0	1	1	0	0	1	1	1	1	1	1	0	0	1	1	1	0	1	2	2	0	0	0	0	0	0	1	2	2
12	0	0	0	0	0	0	0	-1	-1	0	0	0	0	3	0	0	0	3	2	3	5	5	1	3	0	0	3	0	0	0	1	5	5	5	5	0	0	0	0
18	3	2	3	2	3	2	4	3	4	3	3	3	3	3	3	3	3	3	3	2	3	3	3	3	4	3	3	3	3	3	3	4	4	4	4	3	3	3	4
1	3	2	2	2	3	0	1	2	2	2	2	2	1	2	0	2	2	1	0	0	3	0	0	2	2	3	0	2	2	2	1	2	3	3	3	3	2	2	2
21	3	3	4	3	3	3	3	3	3	5	5	5	4	5	5	5	5	5	4	4	5	5	0	5	5	5	5	5	5	5	5	5	5	5	5	5	5	5	5
22	0	1	1	1	1	0	0	0	0	0	1	1	1	0	1	1	1	0	1	1	0	1	1	1	2	1	-1	1	1	1	1	0	0	0	0	0	1	1	1
19	0	-1	-2	-2	0	-1	0	-1	-1	3	-1	-1	-1	0	0	-1	-2	0	3	1	-1	0	0	-1	-1	-2	0	-1	-1	-2	3	3	3	3	3	3	-1	-1	-2
Median	2	2	2	2	1	1	1.5	1.5	1	2.5	1.5	1.5	1	1	1	2	2	2	2.5	1	3	2	0.5	2	2	2	1.5	2.5	2	2	3	3	3	3	3	3	2	2	2
LQ	0	0.25	0.25	0.25	0	-0.75	0	0	-0.75	0	0	0.25	0.25	0	0	1	0.25	0.25	1	1	0.25	0	0	1	0.25	0.25	0	1	0.25	0.25	1	0.5	3	3	3	0.5	1	0.25	-0.75
UQ	3	3	3	3	3	3	3	3	3	3	3	3	2.75	3	2.75	2.75	3	3	3	3	3.75	3.75	2.75	3	3	3	3	3	3	3	3	4	4	4	4	3	3	3	3

## Sheet: Affect
	CWI													HWI													Con
	0	15	30	45	55	70	85	100	115	0	15	30	45	0	15	30	45	55	70	85	100	115	0	15	30	45	0	15	30	45	55	70	85	100	115	0	15	30	45
9	3	3	3	3	0	2	2	4	3	3	3	3	2	2	2	3	2	2	2	0	3	3	3	4	3	3	3	3	3	3	3	3	3	3	3	3	3	1	0
14	0	0	0	0	0	-2	-1	-1	-1	0	0	-1	-1	0	-1	0	-1	0	0	0	0	0	0	0	0	0	-1	2	1	1	0	0	0	0	0	0	-1	0	0
16	4	4	4	4	4	4	4	4	4	3	3	3	2	3	3	3	3	4	3	3	4	4	4	4	4	3	4	4	3	4	4	4	4	4	4	4	4	2	-3
11	3	3	3	3	1	3	3	3	3	3	3	3	3	0	1	1	3	3	0	0	0	3	0	0	3	3	0	3	3	2	0	0	3	3	3	0	3	0	3
3	3	3	3	1	3	3	2	3	3	3	1	1	1	2	3	3	3	3	2	2	3	3	3	3	2	1	3	3	3	3	3	3	3	3	3	2	2	1	0
15	0	0	0	0	1	0	0	0	0	1	1	1	-1	3	2	2	1	3	3	1	3	3	2	2	1	0	3	0	0	0	1	2	3	3	3	3	1	0	-1
4	3	4	4	4	4	5	5	5	5	5	4	5	5	3	3	4	4	3	4	4	3	4	3	4	4	4	3	4	4	4	4	4	4	4	4	3	3	4	4
17	0	1	2	2	1	1	0	0	1	0	0	1	1	1	1	1	1	1	1	1	1	0	1	1	1	1	1	2	2	3	3	1	1	1	1	1	1	2	3
12	1	1	1	1	2	4	3	3	3	4	2	3	3	4	1	3	3	3	5	5	5	5	3	4	3	2	5	3	3	3	5	5	5	5	5	4	3	4	4
18	3	3	3	2	3	3	3	3	3	3	2	2	3	3	3	3	3	3	3	3	4	3	2	3	4	3	3	3	3	3	3	3	3	3	3	3	2	3	3
1	3	2	3	3	3	2	3	3	3	3	2	1	2	2	2	1	1	2	1	0	3	0	2	1	-1	0	3	2	2	2	3	3	3	3	3	3	2	2	2
21	3	5	3	3	4	3	3	3	3	5	5	5	3	5	5	5	5	5	5	5	5	5	5	5	5	5	5	5	5	5	5	5	5	5	5	5	5	5	5
22	0	1	1	1	1	1	0	0	0	1	1	1	1	5	1	1	1	1	1	1	1	1	1	1	1	1	0	1	1	1	1	1	1	0	0	0	1	1	1
19	3	0	1	0	3	0	0	3	3	3	3	3	2	3	3	3	3	3	3	0	3	3	3	3	2	3	0	1	1	1	1	1	2	2	2	3	3	3	0
Median	3	2.5	3	2	2.5	2.5	2.5	3	3	3	2	2.5	2	3	2	3	3	3	2.5	1	3	3	2.5	3	2.5	2.5	3	3	3	3	3	3	3	3	3	3	2.5	2	1.5
LQ	0.25	1	1	1	1	1	0	0.75	1.5	1.5	1	1	1	2	1	1	1	2	1	0	1.5	1.5	1.25	1	1	1	0.25	2	1.25	1.25	1	1	2.25	2.25	2.25	1.25	1.25	1	0
UQ	3	3	3	3	3	3	3	3	3	3	3	3	3	3	3	3	3	3	3	3	3.75	3.75	3	4	3.75	3	3	3	3	3	3.75	3.75	3.75	3.75	3.75	3	3	3	3

## Sheet: RPE
	CWI								HWI								CON
												Run 2								Run 2
	15	30	45	Mean	15	30	45	Mean	15	30	45	Mean	15	30	45	Mean	15	30	45	Mean	15	30	45	Mean
9	10	10	11	10.3333	11	12	13	12	11	11	12	11.3333	10	11	11	10.6667	10	11	10	10.3333	10	10	12	10.6667
14	12	12	13	12.3333	12	13	14	13	12	13	13	12.6667	13	14	14	13.6667	10	12	12	11.3333	10	13	14	12.3333
16	9	10	10	9.66667	10	10	10	10	10	10	11	10.3333	10	11	11	10.6667	10	10	10	10	10	11	12	11
11	15	15	15	15	15	15	15	15	12	14	14	13.3333	14	16	14	14.6667	15	17	17	16.3333	15	16	16	15.6667
3	12	13	14	13	12	13	14	13	12	13	14	13	11	13	13	12.3333	14	14	15	14.3333	13	13	14	13.3333
15	13	13	13	13	13	13	13	13	13	13	16	14	12	12	12	12	14	14	14	14	12	12	12	12
4	9	9	9	9	9	10	10	9.66667	9	9	9	9	10	10	10	10	10	10	10	10	9	9	10	9.33333
17	10	12	13	11.6667	13	13	13	13	12	12	12	12	12	13	12	12.3333	11	12	13	12	12	13	13	12.6667
12	12	13	14	13	12	13	13	12.6667	13	14	14	13.6667	13	15	16	14.6667	12	13	13	12.6667	12	13	13	12.6667
18	8	11	13	10.6667	13	15	14	14	9	10	11	10	9	9	10	9.33333	9	9	9	9	10	10	10	10
1	12	12	12	12	12	13	13	12.6667	11	11	12	11.3333	11	13	13	12.3333	10	10	11	10.3333	10	11	11	10.6667
21	12	13	13	12.6667	11	13	14	12.6667	13	13	13	13	13	14	14	13.6667	13	13	14	13.3333	12	13	14	13
22	11	11	11	11	11	11	11	11	11	11	11	11	11	11	12	11.3333	11	11	11	11	11	11	11	11
19	12	13	13	12.6667	12	12	12	12	12	13	13	12.6667	12	13	13	12.6667	12	12	13	12.3333	12	12	13	12.3333
Mean	11.2143	11.9286	12.4286	11.8571	11.8571	12.5714	12.7857	12.4048	11.4286	11.9286	12.5	11.9524	11.5	12.5	12.5	12.1667	11.5	12	12.2857	11.9286	11.2857	11.9286	12.5	11.9048
SD	1.84718	1.59153	1.65084	1.58903	1.46009	1.50457	1.52812	1.42732	1.34246	1.59153	1.74312	1.49562	1.45444	1.95133	1.69842	1.64732	1.87083	2.11224	2.26779	2.04721	1.5898	1.77436	1.69842	1.61419

## Sheet: ARSS
	CWI								HWI								NoWI
	Emotional balance		Lack of activation		Mental performance capbility		Muscular stress		Emotional balance		Lack of activation		Mental performance capbility		Muscular stress		Emotional balance		Lack of activation		Mental performance capbility		Muscular stress
	Am	Pm	Am	Pm	Am	Pm	Am	Pm	Am	Pm	Am	Pm	Am	Pm	Am	Pm	Am	Pm	Am	Pm	Am	Pm	Am	Pm
9	5.25	5	0.75	0	4	4.25	0.5	0	5	5.25	0.75	0	4.5	5	0.75	0.75	5.75	5	0.25	0.5	5.25	4.25	0	0
14	4	4	2	1.75	4.25	3.75	1.75	2.5	4	4.25	1.75	1.75	4.5	4	2.25	2	4.5	4	2.25	2	4.25	3.75	1.5	3
16	4.25	4	1	1	4.5	3.75	1	1	4.5	4.5	1	1	4.25	4.75	1	1	4	4.25	1.25	1.25	4.25	4.25	1	1.25
11	4	3.5	2.5	2	4.25	3.25	2.5	2.5	4	3	3.25	3.5	4.5	3.25	3.5	2.25	3.25	3.25	2.5	2.5	4.25	3.75	2.75	3.25
3	3.5	3.25	2	2.25	3.75	3.5	1.75	3.5	3.75	2.75	2	3.25	4	3	1.5	1.5	3	2.5	2	4	3	3	1.75	3
15	4	4.75	0.25	0.5	3.5	3.75	3.75	3.5	4.5	4.5	0.75	1.5	3	3	0.25	3.25	5.5	5.25	0.75	0.75	3.75	3.75	0.25	3
4	3.5	4.5	2.5	1.25	3.25	4	2.5	2	3.75	3.5	3	3	3	3	2	3.25	4.5	4	4	2.5	4	3	1	2
17	5.5	5	0.25	2.25	5.5	4.75	1.75	2	5.5	4.75	0.25	0.75	5.75	5.25	3	4	5.25	4.75	0.5	1.25	5.75	4.75	3	2.75
12	4.25	4.25	2	2.25	3.75	2.25	2	2.75	5.5	5.5	0.25	0.75	4.25	4.25	1.75	2	5.25	5.25	0.5	0.75	4	4.5	0.25	1
18	4.5	4.5	2	2.5	3.75	4	3.5	3.25	4.5	4.5	1.75	2	3.5	3.25	3.25	3.25	3.75	3.5	1.25	1.5	2.5	2.75	3	3
1	3.75	3.5	2.75	2.25	2.75	2.75	2.75	3	3.5	3	2.75	2.25	2.5	2.75	2.5	3	3.5	3.75	3.25	2.5	3.25	3.25	3.75	3.5
21	4.5	4.75	1.75	2.75	3	3	4.25	4.5	4.75	4.5	1.5	1.75	3	2.75	3.25	3	4.5	4.75	1.75	2	3	3	2.75	3
22	3.75	3.25	1.25	1.25	2.5	2.5	2.5	2.5	3.75	3.25	1.25	1	2.5	2.25	2.5	2.5	3	3.5	1.5	1	2	2.5	3.75	2.75
19	3	2.75	2.5	2.75	2.75	2.25	2.75	2.75	3.25	3.5	2.5	2	3	2.75	2.75	3	3.5	3.25	2.5	2.25	3	2.75	3.25	2.5
Mean	4.125	4.07143	1.67857	1.76786	3.67857	3.41071	2.375	2.55357	4.30357	4.05357	1.625	1.75	3.73214	3.51786	2.16071	2.48214	4.23214	4.07143	1.73214	1.76786	3.73214	3.51786	2	2.42857
SD	0.670462	0.72343	0.840264	0.846169	0.811152	0.76966	1.02727	1.10583	0.70832	0.878036	0.984251	1.01905	0.947995	0.953053	1.00291	0.94291	0.94291	0.840264	1.09836	0.953053	1.02593	0.723668	1.33733	1.00684
	Negative emotional state		Overall recovery		Overall stress		Physical performance capability		Negative emotional state		Overall recovery		Overall stress		Physical performance capability		Negative emotional state		Overall recovery		Overall stress		Physical performance capability
	Am	Pm	Am	Pm	Am	Pm	Am	Pm	Am	Pm	Am	Pm	Am	Pm	Am	Pm	Am	Pm	Am	Pm	Am	Pm	Am	Pm
9	0	0	4.5	4.5	1.25	0.75	4.5	4.5	0	0	4.25	5	1	0	4.25	4.75	0	0	5.25	4.25	0	0.75	5.5	4.5
14	1.5	1.75	4.25	3.25	2.25	2.5	3.75	3.5	1	1.5	4.25	3.5	2.25	1.75	3.75	3.5	1.5	2	4	2.75	2	3	3.5	3
16	1.25	1	4.25	3.25	1.25	1.25	4.5	3.25	1.25	1.25	4.5	4	1.25	1	5	5	1	1.25	4.25	4	1.25	1	4.5	4.5
11	2.5	2.5	3.25	3	3.25	2.5	3.75	3.5	2.25	2.75	3.25	3.25	4	3.5	3.5	4	3	2.25	4	3.5	2.75	3	3.75	3.75
3	1.25	1.5	3.25	2.5	2	3.25	3.25	2.5	2	1.25	3.75	2.75	1.75	2	3	2	1.25	1.25	3	2.5	1.75	2.75	2.5	2
15	0	0.25	2.75	3	1.5	3	3.5	3.75	0.25	0.75	4.5	3.75	0.25	3.5	4.75	3.75	0.25	0.5	5.75	3.25	0.25	2.5	5	3.5
4	0.5	0	3.5	3.75	2.5	1.75	3	4.25	0.25	0.25	2.5	2.75	3	3.25	3.25	3	0	0.25	3.75	3.25	2.5	1.5	3.5	3.5
17	0.25	0	4	3.75	0.25	0.75	4.5	3.5	0	0	3.75	3.5	0.75	2	5	4.25	0	0	4	2.5	0.25	0.75	5.5	4.75
12	0.75	2.5	3.75	2.75	2.75	3.25	3.75	3.5	0.25	0.25	3.5	3	0.75	1.75	4.25	4.25	0.5	0.25	4.25	4.75	1.25	0.75	4.25	4.25
18	3	2.25	3.5	3.5	1.75	2.25	3.75	3.75	2.75	2.25	4.75	3	1.75	2	3	3.25	2.25	2.25	4	3.25	1	1	2.75	2.75
1	2.5	2.75	2.75	3	2.25	2	3.25	2.5	2.75	2.5	3.5	3	2.5	2	3	2.75	2.5	2.75	3	2.75	3	2	3.5	3
21	3	3	4.5	4	1.25	0.5	3	3	3.25	3	4.5	4.25	0	0.25	3	3	3	3	4.25	4.5	0.25	0	3	3
22	2	2	3	3	1	1	2.5	2.5	2	2	3.5	3.25	0.75	0.75	2.25	2.25	1.75	2	3	2.75	2	1	2.5	2.25
19	3.5	3	4	2.75	2.25	2.75	3.25	2.75	3.5	2	3.5	3.25	3	1.5	4	2.5	3	3.25	3.5	3.25	2	2.25	2.5	3
Mean	1.57143	1.60714	3.66071	3.28571	1.82143	1.96429	3.58929	3.33929	1.53571	1.41071	3.85714	3.44643	1.64286	1.80357	3.71429	3.44643	1.42857	1.5	4	3.375	1.44643	1.58929	3.73214	3.41071
SD	1.19062	1.1549	0.60928	0.553461	0.793171	0.970018	0.60928	0.63251	1.26285	1.04056	0.625686	0.629244	1.17553	1.09271	0.854047	0.926006	1.17436	1.15192	0.790569	0.738697	0.996043	0.978653	1.07177	0.852638

## Sheet: Lactate
	CWI							HWI							CON
	0	45	85	115	225	0	45	0	45	85	115	225	0	45	0	45	85	115	225	0	45
9	1.08	1.14	1.61	0.73	1.57	2.12	0.97	1.19	0.99	1.35	0.91	1.23	1.27	0.56	1.22	0.8	0.78	0.58	0.98	0.6	0.59
14	1.23	1.68	1	1.13	0.89	0.85	0.88	1.23	1.58	0.97	0.88	0.68	0.95	1.12	1.84	1.38	0.88	1.06	0.98	1.26	1.34
16	0.7	0.56	0.59	0.7	0.66	2.14	1.16	1.5	1.91	1.29	0.89	4.13	1.39	1.67	0.97	1.65	0.59	0.66	1.99	1	1.56
11	0.77	1.67	0.8	0.7	0.72	0.95	1.09	0.84	0.88	0.62	0.8	0.51	1.2	0.95	0.74	0.98	0.93	0.76	0.73	1.02	1.18
3	1.05	1.52	1.46	1.66	1.96	1.53	1.42	1.12	2.1	1.24	1.51	1.56	1.34	1.61	1.43	1.13	1.53	1.25	1.41	0.68	1.54
15	0.73	1.66	1.29	1.04	1.18	1.52	1.19	0.96	1.16	0.72	0.8	0.74	1	1.28	0.72	1.16	0.79	1.03	1.28	1.2	1.55
4	0.59	0.75	0.61	0.6	0.84	0.54	0.92	1.05	0.99	0.87	0.7	0.62	0.67	0.69	0.94	0.96	0.74	0.7	0.75	0.61	0.84
17	0.96	1	0.77	0.96	0.99	1.57	0.97	0.89	0.95	0.71	0.65	1.04	0.75	0.92	0.97	1.19	0.72	0.55	1.31	0.82	1.06
12	1.44	2.14				0.95	2	0.96	1.32	0.95	0.78	0.96	0.85	1.28	2.08	2.22	1.68	1.37	1.83	2.04	1.87
18	1.14	1.77	0.78	1.03	1.03	1.21	1.28	1.18	0.86	0.94	1.18	1.26	1.21	0.98	0.87	1.11	0.91	0.82	1.52	0.96	0.77
1	0.61	2	0.85	0.62	0.69	1.2	1.41	0.81	1.01	1.01	0.94	0.56	0.91	1.35	0.73	1.44	0.83	0.68	0.67	1.12	1.11
21	1.02	0.76	0.64	0.55	0.9	0.74	0.64	0.78	0.64	0.54	0.52	0.69	0.61	0.6	0.73	0.59		0.65	0.86	0.55	0.78
22	0.77	0.75	0.77	0.69	0.84	1.24	1.17	0.9	1.13	0.94	0.71	0.8	0.98	1.85	0.75	0.89	0.76	0.7		1	1.06
19	1.55	1.38				1.91	1.86								1.65	1.55			1.24	1.42	1.64
Mean	0.974286	1.34143	0.930833	0.8675	1.0225	1.31929	1.21143	1.03154	1.19385	0.934615	0.866923	1.13692	1.01	1.14308	1.11714	1.21786	0.928333	0.831538	1.19615	1.02	1.20643
SD	0.298605	0.512758	0.340707	0.31649	0.385796	0.502264	0.370817	0.206311	0.427912	0.250786	0.250978	0.951957	0.255016	0.411307	0.456768	0.411361	0.330587	0.262102	0.418739	0.394754	0.386296

## Sheet: Glucose
	CWI							HWI							CON
	0	45	85	115	225	0	45	0	45	85	115	225	0	45	0	45	85	115	225	0	45
9	3.29	4.27	3.48	3.66	5.79	2.65	4.42	3.68	4.82	3.73	3.97	4.33	3.66	3.99	2.94	4.58	3.85	3.79	5.78	3.32	3.88
14	4.01	4.93	3.56	3.72	3.93	2.8	4.16	4.07	5.37	3.67	3.85	4.23	4.35	4.59	4.33	4.29	3.58	4.07	4.29	3.21	4.4
16	3.45765	3.108	3.626	3.9627	3.7296	3.55	4.43	6.91	4.47	3.81	3.84	3.9	4.9	3.29	3.73	4.8	3.57	4.23	6.1	3.46	5.93
11	3.91	5.92	3.96	4.02	3.24	3.94	4.28	2.84	4.44	3.31	4.24	3.82	3.21	4.97	3.76	4.11	3.56	3.2	2.9	2.99	4.95
3	4.31	5.51	4.53	4.4	3.97	4.67	4.25	4.07	5.83	3.9	4.73	4.22	3.86	4.84	4.68	5.96	4.35	4.37	3.81	4.87	4.57
15	3.86	4.77	3.73	3.57	3.2	3.58	3.33	4.1	3.97	2.96	3.75	4.51	4.56	3.83	3.88	4.57	3.59	4.36	4.55	4.43	4.17
4	3.33	4.38	3.88	3.57	3.61	4.6	4.28	5.5	4.86	3.87	4.11	3.56	3.74	3.81	4.14	5.06	4.26	4.03	3.17	4.14	4.51
17	3.6	4.67	3.54	3.68	3.83	3.41	4.09	4.1	4.4	4.11	4.07	5.45	3.08	4.09	4.07	4.54	3.91	3.71	6.2	3.73	4.5
12	3.79	5.26				2.42	4.35	4.09	4.65	3.96	3.46	3.76	2.88	4.59	4.41	5.09	3.75	4.14	4.53	4.66	4.06
18	4.22	5.15	3.99	3.63	5.23	2.82	3.46	3.34	4.92	3.91	5.48	3.5	2.35	3.99	3.02	5.23	4.21	4.14	3.64	2.29	3.77
1	4.14	4.59	3.87	3.78	6.17	4.14	3.94	4.13	4.44	3.6	3.34	3.91	3.69	4	4.09	4.92	3.54	3.22	3.15	2.73	3.41
21	4.06	4.67	4.19	3.6	3.03	3.84	3.6	3.92	4.38	3.61	3.82	2.72	3.03	3.54	3.77	4.28		4.09	3.82	3.52	3.68
22	3.91	4.25	2.84	3.14	4.21	4.23	3.52	3.58	4.45	3.62	4.11	4.66	3.34	3.5	3.4	3.75	3.87	3.08		3.55	3.43
19	3.55	3.83	3.41	3.11		2.98	4.44								3.9	4.69			5.99	3.51	4.16
Mean	3.81698	4.66486	3.73892	3.68021	4.16163	3.545	4.03929	4.17923	4.69231	3.69692	4.05923	4.04385	3.58846	4.07923	3.86571	4.705	3.83667	3.87923	4.45615	3.60071	4.24429
SD	0.326799	0.706899	0.412915	0.338565	1.0258	0.730171	0.396455	1.01742	0.482341	0.300926	0.550416	0.656602	0.71689	0.524412	0.493912	0.544931	0.295214	0.447762	1.19584	0.725688	0.661452

## Sheet: Pv
	CWI							HWI							CON
Participant	0	45	85	115	225	405	450	0	45	85	115	225	405	450	0	45	85	115	225	405	450
1	0	7.20674	6.54195	0.123758	-0.210401	2.33811	-3.92749								0	-8.16345	1.03652	1.7192	-3.8961	-9.09026	-8.07453
3	0	7.32706	8.73926	2.64552	4.40106	0.0810197	-0.344614								0	-9.93964	-4.34783	1.57783	-0.863787	-10.998	3.95429
4	0	1.25969	8.95917	-4.96974	2.58334	8.95917	-6.76523	0	-13.3253	-10.7843	0.493938	-15.0588	-10.049	-22.3529	0	-5.19155	2.77778	-1.53933	-7.40714	-6.67924	-8.23028
9	0	2.05319	10.4952	11.1874	4.4128	4.18118	8.64872	0	0.490842	1.51327	2.29824	-6.32332	-6.67328	9.94139	0	10.2598	13.5809	15.6398	1.16207	5.47364	8.26116
11	0	-4.15512	-0.831025	-17.5031	-9.0733	-14.8215	-9.84824	0	7.23684	17.775	10.1351	0.400888	-0.44046	4.35875	0	2.82898	-2.08333	-2.08333	-7.84483	-10.6869	-10.3542
12	0	16.5418				-6.25	10.6728	0	16.0146	16.9281	4.66075	1.60858	-1.04801	6.61765
14	0	1.71577	-5.51977	-2.47253	-18.8711	-17.1631	2.57534	0	-0.859599	0.859599	1.07541	-10.2902	-8.97636	-4.13767	0	2.55682	-2.53165	-5.74846	-13.5174	-2.31918	-0.668239
15	0	-6.08715	-7.04901	-8.29977	-13.7397	-0.937131	-2.99791	0	2.60514	13.9077	-2.79513	-13.0214	-2.61438	-3.24675	0	-4.93457	4.75395	7.2412	-6.22798	1.1412	-7.33333
16	0	-4.93761	-4.93761	11.366	-11.5984	-9.75776	1.0058	0	-5.83554	-6.48051	-5.26588	-23.0769	-4.89989	-2.77778	0	-4.56338	-1.08191	-2.53165	1.31579	-3.56867	-4.56338
17	0	1.80196	1.74927	-6.63467	-11.7114	2.90028	NA	0	-3.83584	0.453519	-5.19699	-10.2819	-8.14572	-1.08001	0	7.40741	21.0739	16.9662	0.22898	10.6247	11.3732
18	0	-16.3414	-6.40798	-5.04847	-10.1932	-15.6033	-12.763	0	2.94601	0.84507	5.27078	0.325173	-5.35211	2.08333	0	0.128205	-2.53165	-7.4359	-20.9637
19								0							0	8.1796			2.04175	-0.862686	22.9734
21	0	-8.78397	5.73659	-5.78344	-13.9393	-3.28947	-6.18651	0	-5.74129	-5.74129	0	-5.96274	-10.2388	-7.36186	0				-11.4732	-14.4832
22	0	1.23766	-7.80142	-10.1655	-20.6753	-13.1517	-14.1683	0	-14.7757	-7.7983	-6.49968	-27.5876	-11.2734	-18.8612	0	1.04598	2.26414	-5.13797		-16.5001	-3.35771
Mean	0	-0.0893362	0.806218	-2.96287	-8.21791	-4.80878	-2.84155	0	-1.3709	1.95253	0.379688	-9.93348	-6.3374	-3.34701	0	-0.0321476	2.99189	1.69705	-5.62046	-4.82907	0.36185
SD	0	8.24406	7.03825	8.35769	8.84065	8.60073	7.79659	0	8.84436	10.05	5.11975	9.45795	3.78626	9.94423	0	6.60745	7.77068	8.28559	7.09147	8.13295	10.3249

[truncated: 8 more sheets: IL6, sIL6r, Cortisol, Adrenaline, Noradrenaline, Diameter, Flow, Expectancy Q]
